# Supplementary material for: Electrical tuning of branched flow of light
Source: Nat Commun. 2024 Jan 3;15:197. doi: 10.1038/s41467-023-44500-8 (PMC10764866; doi:10.1038/s41467-023-44500-8)
Supplement: Supplementary file 3 — Source Data [file 41467_2023_44500_MOESM3_ESM.zip]

Archive with 42 entries (40 files):
- Fig1a/
- __MACOSX/._Fig1a
- Fig1a/.DS_Store
- __MACOSX/Fig1a/._.DS_Store
- Fig1a/branched flow illsutration.psd
- __MACOSX/Fig1a/._branched flow illsutration.psd
- Fig1a/solidworks of fig1a/
- __MACOSX/Fig1a/._solidworks of fig1a
- Fig1a/solidworks of fig1a/Laser3.SLDPRT
- __MACOSX/Fig1a/solidworks of fig1a/._Laser3.SLDPRT
- Fig1a/solidworks of fig1a/preview.JPG
- __MACOSX/Fig1a/solidworks of fig1a/._preview.JPG
- Fig1a/solidworks of fig1a/liquid crystal.SLDASM
- __MACOSX/Fig1a/solidworks of fig1a/._liquid crystal.SLDASM
- Fig1a/solidworks of fig1a/Laser1.SLDPRT
- __MACOSX/Fig1a/solidworks of fig1a/._Laser1.SLDPRT
- Fig1a/solidworks of fig1a/light2.SLDPRT
- __MACOSX/Fig1a/solidworks of fig1a/._light2.SLDPRT
- Fig1a/solidworks of fig1a/CCD1.SLDPRT
- __MACOSX/Fig1a/solidworks of fig1a/._CCD1.SLDPRT
- Fig1a/solidworks of fig1a/Tube lens2.SLDPRT
- __MACOSX/Fig1a/solidworks of fig1a/._Tube lens2.SLDPRT
- Fig1a/solidworks of fig1a/Coupling lens 1.SLDPRT
- __MACOSX/Fig1a/solidworks of fig1a/._Coupling lens 1.SLDPRT
- Fig1a/solidworks of fig1a/Polarizer 1.SLDPRT
- __MACOSX/Fig1a/solidworks of fig1a/._Polarizer 1.SLDPRT
- Fig1a/solidworks of fig1a/Laser2.SLDPRT
- __MACOSX/Fig1a/solidworks of fig1a/._Laser2.SLDPRT
- Fig1a/solidworks of fig1a/Experimental setup.SLDASM
- __MACOSX/Fig1a/solidworks of fig1a/._Experimental setup.SLDASM
- Fig1a/solidworks of fig1a/light1.SLDPRT
- __MACOSX/Fig1a/solidworks of fig1a/._light1.SLDPRT
- Fig1a/solidworks of fig1a/light3.SLDPRT
- __MACOSX/Fig1a/solidworks of fig1a/._light3.SLDPRT
- Fig1a/solidworks of fig1a/Polarizer 2.SLDPRT
- __MACOSX/Fig1a/solidworks of fig1a/._Polarizer 2.SLDPRT
- Fig1a/solidworks of fig1a/Tube lens3.SLDPRT
- __MACOSX/Fig1a/solidworks of fig1a/._Tube lens3.SLDPRT
- Fig1a/solidworks of fig1a/Coupling lens 2.SLDPRT
- __MACOSX/Fig1a/solidworks of fig1a/._Coupling lens 2.SLDPRT
- Fig1a/solidworks of fig1a/Tube lens1.SLDPRT
- __MACOSX/Fig1a/solidworks of fig1a/._Tube lens1.SLDPRT
